# Supplementary material for: Plasmon Driven Nanocrystal Transformation by Aluminum Nano-Islands with an Alumina Layer
Source: Nanomaterials (Basel). 2023 Feb 28;13(5):907. doi: 10.3390/nano13050907 (PMC10005069; doi:10.3390/nano13050907)
Supplement: Supplementary file 1 [file nanomaterials-13-00907-s001.zip]

Archive with 1 entries (1 files):
- nanomaterials-2207036-supplementary.pdf
